# Supplementary material for: The Feasibility of Two Handheld Spectrometers for Meat Speciation Combined with Chemometric Methods and Its Application for Halal Certification
Source: Foods. 2021 Dec 29;11(1):71. doi: 10.3390/foods11010071 (PMC8750306; doi:10.3390/foods11010071)
Supplement: Supplementary file 1 [file foods-11-00071-s001.zip]

Archive with 1 entries (1 files):
- foods-1495223-supplementary.pdf
